# Supplementary material for: Stimulus-Responsive Shrinkage in Electrospun Membranes: Fundamentals and Control
Source: Micromachines (Basel). 2021 Jul 31;12(8):920. doi: 10.3390/mi12080920 (PMC8401720; doi:10.3390/mi12080920)
Supplement: Supplementary file 1 [file micromachines-12-00920-s001.zip]

Archive with 2 entries (2 files):
- Supplementary Materials v2.pdf
- Video S1.mp4
